# Supplementary material for: Blood and urinary cytokine balance and renal outcomes at orthopaedic surgery
Source: Front Endocrinol (Lausanne). 2024 Dec 26;15:1441632. doi: 10.3389/fendo.2024.1441632 (PMC11711776; doi:10.3389/fendo.2024.1441632)
Supplement: Supplementary file 1 [file Table1.xlsx]

## Sheet: all_ratios
Supplementary Table 1: Preoperative and post-operative biomarker ratios between non-PTOS-AKI and PTOS-AKI patients.
Pre or Post Op	Biomarker Type	Ratio	No AKI	AKI	P-value	Change
Preoperative	Urine anti-inflammatory / Urine proinflammatory	sTNFR1 (Urine) / IL-12p40 (Urine)	0.928 (n=119)	1.02 (n=51)	0.552	Up
		sTNFR1 (Urine) / IP-10 (Urine)	0.333 (n=119)	0.517 (n=50)	0.0256	Up
		sTNFR1 (Urine) / NGAL (Urine)	0.0186 (n=110)	0.0254 (n=49)	0.39	Up
		sTNFR2 (Urine) / IL-12p40 (Urine)	1.36 (n=119)	1.46 (n=50)	0.914	Up
		sTNFR2 (Urine) / IP-10 (Urine)	0.483 (n=119)	0.718 (n=49)	0.0554	Up
		sTNFR2 (Urine) / NGAL (Urine)	0.0277 (n=110)	0.0326 (n=48)	0.846	Up
		IL-1Ra (Urine) / IL-12p40 (Urine)	1440 (n=110)	790 (n=49)	0.308	Down
		IL-1Ra (Urine) / IP-10 (Urine)	473 (n=110)	411 (n=48)	0.433	Down
		IL-1Ra (Urine) / NGAL (Urine)	30.3 (n=110)	19.7 (n=52)	0.35	Down
	Urine anti-inflammatory / Blood proinflammatory	sTNFR1 (Urine) / NGAL (Plasma)	0.00387 (n=112)	0.00347 (n=51)	0.284	Down
		sTNFR1 (Urine) / IL-12p40 (Serum)	0.0123 (n=109)	0.00922 (n=48)	0.452	Down
		sTNFR1 (Urine) / MIP-1α (Plasma)	0.63 (n=112)	0.627 (n=51)	0.924	Down
		sTNFR1 (Urine) / TNFα (Plasma)	1.03 (n=112)	0.988 (n=51)	0.843	Down
		sTNFR1 (Urine) / MCP-1 (Plasma)	0.0172 (n=112)	0.0191 (n=51)	0.719	Up
		sTNFR1 (Urine) / IL-6 (Plasma)	0.0867 (n=112)	0.0832 (n=51)	0.854	Down
		sTNFR1 (Urine) / IP-10 (Serum)	0.0317 (n=109)	0.0298 (n=48)	0.699	Down
		sTNFR1 (Urine) / IL-8 (Plasma)	0.517 (n=112)	0.525 (n=51)	0.773	Up
		sTNFR1 (Urine) / sIL2Rα (Serum)	18.3 (n=109)	19.9 (n=48)	0.468	Up
		sTNFR2 (Urine) / NGAL (Plasma)	0.00565 (n=112)	0.0048 (n=50)	0.154	Down
		sTNFR2 (Urine) / IL-12p40 (Serum)	0.0182 (n=109)	0.0125 (n=47)	0.209	Down
		sTNFR2 (Urine) / MIP-1α (Plasma)	0.902 (n=112)	0.881 (n=50)	0.765	Down
		sTNFR2 (Urine) / TNFα (Plasma)	1.5 (n=112)	1.38 (n=50)	0.86	Down
		sTNFR2 (Urine) / MCP-1 (Plasma)	0.0258 (n=112)	0.0271 (n=50)	0.961	Up
		sTNFR2 (Urine) / IL-6 (Plasma)	0.138 (n=112)	0.118 (n=50)	0.826	Down
		sTNFR2 (Urine) / IP-10 (Serum)	0.0459 (n=109)	0.0399 (n=47)	0.796	Down
		sTNFR2 (Urine) / IL-8 (Plasma)	0.771 (n=112)	0.705 (n=50)	0.841	Down
		sTNFR2 (Urine) / sIL2Rα (Serum)	27.4 (n=109)	27.4 (n=47)	0.651	Down
		IL-1Ra (Urine) / NGAL (Plasma)	6.47 (n=103)	3.4 (n=49)	0.0142	Down
		IL-1Ra (Urine) / IL-12p40 (Serum)	27.3 (n=101)	8.58 (n=46)	0.0234	Down
		IL-1Ra (Urine) / MIP-1α (Plasma)	1050 (n=103)	652 (n=49)	0.0893	Down
		IL-1Ra (Urine) / TNFα (Plasma)	1890 (n=103)	978 (n=49)	0.152	Down
		IL-1Ra (Urine) / MCP-1 (Plasma)	28.3 (n=103)	18.7 (n=49)	0.123	Down
		IL-1Ra (Urine) / IL-6 (Plasma)	162 (n=103)	83 (n=49)	0.0821	Down
		IL-1Ra (Urine) / IP-10 (Serum)	61.5 (n=101)	26.9 (n=46)	0.0604	Down
		IL-1Ra (Urine) / IL-8 (Plasma)	926 (n=103)	456 (n=49)	0.242	Down
		IL-1Ra (Urine) / sIL2Rα (Serum)	29500 (n=101)	19400 (n=46)	0.29	Down
	Urine anti-inflammatory / Blood IRI	sTNFR1 (Urine) / Midkine (Serum)	0.00355 (n=78)	0.00251 (n=36)	0.319	Down
		sTNFR2 (Urine) / Midkine (Serum)	0.00494 (n=78)	0.00344 (n=36)	0.263	Down
		IL-1Ra (Urine) / Midkine (Serum)	5.32 (n=75)	2.03 (n=37)	0.0304	Down
	Urine anti-inflammatory / Blood hypoperfusion	sTNFR1 (Urine) / H-FABP (Serum)	0.317 (n=111)	0.254 (n=48)	0.234	Down
		sTNFR1 (Urine) / VEGF (Plasma)	0.0729 (n=112)	0.0838 (n=51)	0.174	Up
		sTNFR2 (Urine) / H-FABP (Serum)	0.474 (n=111)	0.349 (n=47)	0.0996	Down
		sTNFR2 (Urine) / VEGF (Plasma)	0.105 (n=112)	0.114 (n=50)	0.385	Up
		IL-1Ra (Urine) / H-FABP (Serum)	623 (n=103)	230 (n=48)	0.00519	Down
		IL-1Ra (Urine) / VEGF (Plasma)	115 (n=103)	75.2 (n=49)	0.406	Down
	Urine anti-inflammatory / Blood anti-inflammatory	sTNFR1 (Urine) / sTNFR1 (Serum)	4.14 (n=109)	3.85 (n=48)	0.541	Down
		sTNFR1 (Urine) / sTNFR2 (Serum)	6.29 (n=109)	4.82 (n=48)	0.429	Down
		sTNFR2 (Urine) / sTNFR1 (Serum)	6.26 (n=109)	5.28 (n=47)	0.193	Down
		sTNFR2 (Urine) / sTNFR2 (Serum)	9.51 (n=109)	6.64 (n=47)	0.253	Down
		IL-1Ra (Urine) / sTNFR1 (Serum)	7320 (n=101)	3680 (n=46)	0.0141	Down
		IL-1Ra (Urine) / sTNFR2 (Serum)	8410 (n=101)	4230 (n=46)	0.00774	Down
	Blood anti-inflammatory / Blood proinflammatory	sTNFR1 (Serum) / NGAL (Plasma)	0.00102 (n=114)	0.000907 (n=54)	0.112	Down
		sTNFR1 (Serum) / IL-12p40 (Serum)	0.00302 (n=118)	0.00255 (n=55)	0.619	Down
		sTNFR1 (Serum) / MIP-1α (Plasma)	0.159 (n=114)	0.165 (n=54)	0.701	Up
		sTNFR1 (Serum) / TNFα (Plasma)	0.247 (n=114)	0.278 (n=54)	0.159	Up
		sTNFR1 (Serum) / MCP-1 (Plasma)	0.00424 (n=114)	0.0051 (n=54)	0.0369	Up
		sTNFR1 (Serum) / Midkine (Serum)	0.00092 (n=86)	0.00075 (n=41)	0.716	Down
		sTNFR1 (Serum) / IL-6 (Plasma)	0.0246 (n=114)	0.0215 (n=54)	0.616	Down
		sTNFR1 (Serum) / IP-10 (Serum)	0.00837 (n=118)	0.00849 (n=55)	0.128	Up
		sTNFR1 (Serum) / IL-8 (Plasma)	0.133 (n=114)	0.156 (n=54)	0.113	Up
		sTNFR1 (Serum) / sIL2Rα (Serum)	4.25 (n=119)	5.56 (n=55)	0.0424	Up
		sTNFR2 (Serum) / NGAL (Plasma)	0.0012 (n=114)	0.00112 (n=54)	0.751	Down
		sTNFR2 (Serum) / IL-12p40 (Serum)	0.00298 (n=118)	0.00258 (n=55)	0.671	Down
		sTNFR2 (Serum) / MIP-1α (Plasma)	0.18 (n=114)	0.181 (n=54)	0.7	Up
		sTNFR2 (Serum) / TNFα (Plasma)	0.29 (n=114)	0.321 (n=54)	0.185	Up
		sTNFR2 (Serum) / MCP-1 (Plasma)	0.00514 (n=114)	0.00606 (n=54)	0.193	Up
		sTNFR2 (Serum) / Midkine (Serum)	0.00102 (n=86)	0.00103 (n=41)	0.887	Up
		sTNFR2 (Serum) / IL-6 (Plasma)	0.0302 (n=114)	0.0269 (n=54)	0.46	Down
		sTNFR2 (Serum) / IP-10 (Serum)	0.00851 (n=118)	0.00916 (n=55)	0.166	Up
		sTNFR2 (Serum) / IL-8 (Plasma)	0.155 (n=114)	0.19 (n=54)	0.119	Up
		sTNFR2 (Serum) / sIL2Rα (Serum)	4.42 (n=119)	5.45 (n=55)	0.0328	Up
Post-operative	Urine anti-inflammatory / Urine proinflammatory	sTNFR1 (Urine) / IL-12p40 (Urine)	1.21 (n=106)	1.45 (n=52)	0.133	Up
		sTNFR1 (Urine) / IP-10 (Urine)	0.213 (n=106)	0.32 (n=52)	0.0678	Up
		sTNFR1 (Urine) / NGAL (Urine)	0.0148 (n=101)	0.0148 (n=50)	0.913	Down
		sTNFR2 (Urine) / IL-12p40 (Urine)	1.42 (n=106)	1.55 (n=52)	0.349	Up
		sTNFR2 (Urine) / IP-10 (Urine)	0.245 (n=106)	0.329 (n=52)	0.169	Up
		sTNFR2 (Urine) / NGAL (Urine)	0.0184 (n=101)	0.0158 (n=50)	0.401	Down
		IL-1Ra (Urine) / IL-12p40 (Urine)	1600 (n=101)	1650 (n=50)	0.662	Up
		IL-1Ra (Urine) / IP-10 (Urine)	263 (n=101)	455 (n=50)	0.419	Up
		IL-1Ra (Urine) / NGAL (Urine)	20.6 (n=101)	18.7 (n=52)	0.552	Down
	Urine anti-inflammatory / Blood proinflammatory	sTNFR1 (Urine) / NGAL (Plasma)	0.00716 (n=97)	0.00595 (n=50)	0.38	Down
		sTNFR1 (Urine) / IL-12p40 (Serum)	0.0194 (n=93)	0.024 (n=45)	0.376	Up
		sTNFR1 (Urine) / MIP-1α (Plasma)	1 (n=97)	1.12 (n=50)	0.614	Up
		sTNFR1 (Urine) / TNFα (Plasma)	1.48 (n=97)	1.72 (n=50)	0.291	Up
		sTNFR1 (Urine) / MCP-1 (Plasma)	0.0273 (n=97)	0.0306 (n=50)	0.238	Up
		sTNFR1 (Urine) / IL-6 (Plasma)	0.065 (n=97)	0.0418 (n=50)	0.274	Down
		sTNFR1 (Urine) / IP-10 (Serum)	0.0512 (n=93)	0.0601 (n=45)	0.0626	Up
		sTNFR1 (Urine) / IL-8 (Plasma)	0.695 (n=97)	0.808 (n=50)	0.315	Up
		sTNFR1 (Urine) / sIL2Rα (Serum)	27.2 (n=92)	37.1 (n=45)	0.258	Up
		sTNFR2 (Urine) / NGAL (Plasma)	0.00869 (n=97)	0.00629 (n=50)	0.0252	Down
		sTNFR2 (Urine) / IL-12p40 (Serum)	0.0229 (n=93)	0.0234 (n=45)	0.775	Up
		sTNFR2 (Urine) / MIP-1α (Plasma)	1.23 (n=97)	1.15 (n=50)	0.736	Down
		sTNFR2 (Urine) / TNFα (Plasma)	1.76 (n=97)	1.76 (n=50)	0.962	Down
		sTNFR2 (Urine) / MCP-1 (Plasma)	0.0332 (n=97)	0.0328 (n=50)	0.946	Down
		sTNFR2 (Urine) / IL-6 (Plasma)	0.0849 (n=97)	0.0426 (n=50)	0.0581	Down
		sTNFR2 (Urine) / IP-10 (Serum)	0.0586 (n=93)	0.0632 (n=45)	0.272	Up
		sTNFR2 (Urine) / IL-8 (Plasma)	0.841 (n=97)	0.871 (n=50)	0.959	Up
		sTNFR2 (Urine) / sIL2Rα (Serum)	32.1 (n=92)	37.5 (n=45)	0.668	Up
		IL-1Ra (Urine) / NGAL (Plasma)	10.7 (n=92)	7.69 (n=49)	0.0784	Down
		IL-1Ra (Urine) / IL-12p40 (Serum)	27 (n=88)	27.2 (n=44)	0.422	Up
		IL-1Ra (Urine) / MIP-1α (Plasma)	1480 (n=92)	1300 (n=49)	0.39	Down
		IL-1Ra (Urine) / TNFα (Plasma)	2030 (n=92)	2020 (n=49)	0.682	Down
		IL-1Ra (Urine) / MCP-1 (Plasma)	40.9 (n=92)	35 (n=49)	0.523	Down
		IL-1Ra (Urine) / IL-6 (Plasma)	71.6 (n=92)	55.6 (n=49)	0.0707	Down
		IL-1Ra (Urine) / IP-10 (Serum)	76.9 (n=88)	76.6 (n=44)	0.792	Down
		IL-1Ra (Urine) / IL-8 (Plasma)	1010 (n=92)	851 (n=49)	0.645	Down
		IL-1Ra (Urine) / sIL2Rα (Serum)	38400 (n=87)	37000 (n=44)	0.751	Down
	Urine anti-inflammatory / Blood IRI	sTNFR1 (Urine) / Midkine (Serum)	0.00561 (n=80)	0.00397 (n=40)	0.415	Down
		sTNFR2 (Urine) / Midkine (Serum)	0.0065 (n=80)	0.00447 (n=40)	0.232	Down
		IL-1Ra (Urine) / Midkine (Serum)	8.58 (n=77)	5.99 (n=41)	0.224	Down
	Urine anti-inflammatory / Blood hypoperfusion	sTNFR1 (Urine) / H-FABP (Serum)	0.312 (n=97)	0.161 (n=46)	0.000804	Down
		sTNFR1 (Urine) / VEGF (Plasma)	0.11 (n=97)	0.174 (n=50)	0.00142	Up
		sTNFR2 (Urine) / H-FABP (Serum)	0.381 (n=97)	0.175 (n=46)	7.75e-05	Down
		sTNFR2 (Urine) / VEGF (Plasma)	0.129 (n=97)	0.172 (n=50)	0.0317	Up
		IL-1Ra (Urine) / H-FABP (Serum)	517 (n=92)	234 (n=46)	0.00422	Down
		IL-1Ra (Urine) / VEGF (Plasma)	145 (n=92)	188 (n=49)	0.562	Up
	Urine anti-inflammatory / Blood anti-inflammatory	sTNFR1 (Urine) / sTNFR1 (Serum)	5.68 (n=92)	5.31 (n=45)	0.662	Down
		sTNFR1 (Urine) / sTNFR2 (Serum)	7.42 (n=92)	5.21 (n=45)	0.104	Down
		sTNFR2 (Urine) / sTNFR1 (Serum)	6.95 (n=92)	5.57 (n=45)	0.139	Down
		sTNFR2 (Urine) / sTNFR2 (Serum)	9.83 (n=92)	5.18 (n=45)	0.0226	Down
		IL-1Ra (Urine) / sTNFR1 (Serum)	8710 (n=87)	6480 (n=44)	0.169	Down
		IL-1Ra (Urine) / sTNFR2 (Serum)	10500 (n=87)	6380 (n=44)	0.0434	Down
	Blood anti-inflammatory / Blood proinflammatory	sTNFR1 (Serum) / NGAL (Plasma)	0.00138 (n=98)	0.00118 (n=45)	0.0578	Down
		sTNFR1 (Serum) / IL-12p40 (Serum)	0.00367 (n=101)	0.00401 (n=46)	0.124	Up
		sTNFR1 (Serum) / MIP-1α (Plasma)	0.193 (n=98)	0.208 (n=45)	0.106	Up
		sTNFR1 (Serum) / TNFα (Plasma)	0.3 (n=98)	0.348 (n=45)	0.023	Up
		sTNFR1 (Serum) / MCP-1 (Plasma)	0.00523 (n=98)	0.00627 (n=45)	0.0119	Up
		sTNFR1 (Serum) / Midkine (Serum)	0.00115 (n=86)	0.000875 (n=41)	0.391	Down
		sTNFR1 (Serum) / IL-6 (Plasma)	0.014 (n=98)	0.008 (n=45)	0.678	Down
		sTNFR1 (Serum) / IP-10 (Serum)	0.0105 (n=101)	0.0133 (n=46)	0.0101	Up
		sTNFR1 (Serum) / IL-8 (Plasma)	0.132 (n=98)	0.167 (n=45)	0.025	Up
		sTNFR1 (Serum) / sIL2Rα (Serum)	5.14 (n=101)	6.29 (n=46)	0.0621	Up
		sTNFR2 (Serum) / NGAL (Plasma)	0.00158 (n=98)	0.00159 (n=45)	0.984	Up
		sTNFR2 (Serum) / IL-12p40 (Serum)	0.00404 (n=101)	0.00473 (n=46)	0.0194	Up
		sTNFR2 (Serum) / MIP-1α (Plasma)	0.214 (n=98)	0.264 (n=45)	0.0213	Up
		sTNFR2 (Serum) / TNFα (Plasma)	0.334 (n=98)	0.443 (n=45)	0.00265	Up
		sTNFR2 (Serum) / MCP-1 (Plasma)	0.00569 (n=98)	0.00842 (n=45)	0.00265	Up
		sTNFR2 (Serum) / Midkine (Serum)	0.00135 (n=86)	0.00118 (n=41)	0.759	Down
		sTNFR2 (Serum) / IL-6 (Plasma)	0.0118 (n=98)	0.0101 (n=45)	0.915	Down
		sTNFR2 (Serum) / IP-10 (Serum)	0.011 (n=101)	0.0163 (n=46)	0.000959	Up
		sTNFR2 (Serum) / IL-8 (Plasma)	0.148 (n=98)	0.235 (n=45)	0.00482	Up
		sTNFR2 (Serum) / sIL2Rα (Serum)	5.34 (n=101)	7.61 (n=46)	0.00484	Up
