# Supplementary material for: Blood and urinary cytokine balance and renal outcomes at orthopaedic surgery
Source: Front Endocrinol (Lausanne). 2024 Dec 26;15:1441632. doi: 10.3389/fendo.2024.1441632 (PMC11711776; doi:10.3389/fendo.2024.1441632)
Supplement: Supplementary file 2 [file Table2.xlsx]

## Sheet: summary_table
Supplementary Table 2: Biomarker ratio AUROCs
Pre or Post Op		Biomarker ratio(s)	Number of biomarker ratios	AUC	AUROC CI	Sensitivity %	Specificity %	PPV %	NPV %
Preoperative	Lasso	sTNFR1 (Serum) / TNFα (Plasma) + sTNFR1 (Serum) / sIL2Rα (Serum) + sTNFR1 (Urine) / IP-10 (Urine) + IL-1Ra (Urine) / NGAL (Plasma) + IL-1Ra (Urine) / H-FABP (Serum)	5	0.714	0.621-0.808	57.1	72.6	48	79.3
		sTNFR1 (Serum) / sIL2Rα (Serum) + IL-1Ra (Urine) / NGAL (Plasma)	2	0.695	0.603-0.788	60	71.9	50	79.3
	Urine anti-inflammatory / Urine proinflammatory	sTNFR1 (Urine) / IP-10 (Urine)	1	0.609	0.516-0.702	56	65.5	40.6	78
		sTNFR2 (Urine) / IP-10 (Urine)	1	0.594	0.501-0.687	59.2	62.2	39.2	78.7
		IL-1Ra (Urine) / IL-12p40 (Urine)	1	0.551	0.46-0.642	61.2	54.5	37.5	75.9
		IL-1Ra (Urine) / NGAL (Urine)	1	0.546	0.452-0.64	61.5	53.6	38.6	74.7
		sTNFR1 (Urine) / NGAL (Urine)	1	0.543	0.443-0.643	38.8	70	36.5	72
		IL-1Ra (Urine) / IP-10 (Urine)	1	0.539	0.442-0.637	58.3	56.4	36.8	75.6
		sTNFR1 (Urine) / IL-12p40 (Urine)	1	0.529	0.433-0.625	56.9	51.3	33.3	73.5
		sTNFR2 (Urine) / IL-12p40 (Urine)	1	0.505	0.409-0.602	50	54.6	31.6	72.2
		sTNFR2 (Urine) / NGAL (Urine)	1	0.49	0.391-0.589	56.3	55.5	35.5	74.4
	Urine anti-inflammatory / Blood proinflammatory	IL-1Ra (Urine) / Midkine (Serum)	1	0.626	0.52-0.733	62.2	60	43.4	76.3
		IL-1Ra (Urine) / NGAL (Plasma)	1	0.623	0.53-0.716	81.6	46.6	42.1	84.2
		IL-1Ra (Urine) / IL-12p40 (Serum)	1	0.617	0.521-0.713	69.6	52.5	40	79.1
		IL-1Ra (Urine) / IP-10 (Serum)	1	0.597	0.5-0.694	58.7	63.4	42.2	77.1
		IL-1Ra (Urine) / IL-6 (Plasma)	1	0.587	0.491-0.684	53.1	62.1	40	73.6
		IL-1Ra (Urine) / MIP-1α (Plasma)	1	0.585	0.49-0.681	57.1	58.3	39.4	74.1
		IL-1Ra (Urine) / MCP-1 (Plasma)	1	0.578	0.481-0.674	61.2	55.3	39.5	75
		IL-1Ra (Urine) / TNFα (Plasma)	1	0.572	0.477-0.667	67.3	48.5	38.4	75.8
		sTNFR2 (Urine) / NGAL (Plasma)	1	0.57	0.477-0.664	64	50	36.4	75.7
		sTNFR2 (Urine) / Midkine (Serum)	1	0.566	0.453-0.679	58.3	53.8	36.8	73.7
		sTNFR2 (Urine) / IL-12p40 (Serum)	1	0.564	0.468-0.659	57.4	58.7	37.5	76.2
		IL-1Ra (Urine) / IL-8 (Plasma)	1	0.559	0.465-0.653	57.1	55.3	37.8	73.1
		sTNFR1 (Urine) / Midkine (Serum)	1	0.558	0.446-0.671	61.1	52.6	37.3	74.5
		IL-1Ra (Urine) / sIL2Rα (Serum)	1	0.555	0.455-0.655	54.3	60.4	38.5	74.4
		sTNFR1 (Urine) / NGAL (Plasma)	1	0.553	0.459-0.646	56.9	56.3	37.2	74.1
		sTNFR1 (Urine) / IL-12p40 (Serum)	1	0.538	0.443-0.633	45.8	67	37.9	73.7
		sTNFR1 (Urine) / sIL2Rα (Serum)	1	0.537	0.438-0.635	43.8	66.1	36.2	72.7
		sTNFR2 (Urine) / sIL2Rα (Serum)	1	0.523	0.422-0.624	55.3	56.9	35.6	74.7
		sTNFR1 (Urine) / MCP-1 (Plasma)	1	0.518	0.418-0.618	47.1	61.6	35.8	71.9
		sTNFR2 (Urine) / IP-10 (Serum)	1	0.513	0.416-0.61	57.4	51.4	33.8	73.7
		sTNFR2 (Urine) / IL-8 (Plasma)	1	0.51	0.417-0.603	66	42	33.7	73.4
		sTNFR1 (Urine) / TNFα (Plasma)	1	0.51	0.415-0.604	52.9	55.4	35.1	72.1
		sTNFR1 (Urine) / IL-6 (Plasma)	1	0.509	0.414-0.605	51	57.1	35.1	71.9
		sTNFR1 (Urine) / MIP-1α (Plasma)	1	0.505	0.406-0.603	47.1	61.6	35.8	71.9
		sTNFR2 (Urine) / MCP-1 (Plasma)	1	0.498	0.396-0.599	52	52.7	32.9	71.1
		sTNFR2 (Urine) / TNFα (Plasma)	1	0.491	0.395-0.587	58	50.9	34.5	73.1
		sTNFR2 (Urine) / IL-6 (Plasma)	1	0.489	0.394-0.585	52	51.8	32.5	70.7
		sTNFR1 (Urine) / IL-8 (Plasma)	1	0.486	0.392-0.58	49	56.3	33.8	70.8
		sTNFR2 (Urine) / MIP-1α (Plasma)	1	0.485	0.387-0.584	54	55.4	35.1	72.9
		sTNFR1 (Urine) / IP-10 (Serum)	1	0.481	0.385-0.576	56.3	49.5	32.9	72
	Urine anti-inflammatory / Blood hypoperfusion	IL-1Ra (Urine) / H-FABP (Serum)	1	0.642	0.549-0.734	56.3	67	44.3	76.7
		sTNFR2 (Urine) / H-FABP (Serum)	1	0.583	0.489-0.677	57.4	55.9	35.5	75.6
		sTNFR1 (Urine) / VEGF (Plasma)	1	0.567	0.474-0.659	64.7	49.1	36.7	75.3
		sTNFR1 (Urine) / H-FABP (Serum)	1	0.56	0.464-0.655	56.3	50.5	32.9	72.7
		sTNFR2 (Urine) / VEGF (Plasma)	1	0.543	0.448-0.637	46	61.6	34.8	71.9
		IL-1Ra (Urine) / VEGF (Plasma)	1	0.542	0.447-0.636	75.5	40.8	37.8	77.8
	Urine anti-inflammatory / Blood anti-inflammatory	IL-1Ra (Urine) / sTNFR2 (Serum)	1	0.637	0.542-0.732	63	62.4	43.3	78.8
		IL-1Ra (Urine) / sTNFR1 (Serum)	1	0.627	0.531-0.722	67.4	54.5	40.3	78.6
		sTNFR2 (Urine) / sTNFR1 (Serum)	1	0.566	0.469-0.663	51.1	61.5	36.4	74.4
		sTNFR2 (Urine) / sTNFR2 (Serum)	1	0.558	0.457-0.659	72.3	45	36.2	79
		sTNFR1 (Urine) / sTNFR2 (Serum)	1	0.54	0.44-0.639	60.4	46.8	33.3	72.9
		sTNFR1 (Urine) / sTNFR1 (Serum)	1	0.469	0.371-0.568	50	53.2	32	70.7
	Blood anti-inflammatory / Blood proinflammatory	sTNFR2 (Serum) / sIL2Rα (Serum)	1	0.601	0.513-0.688	67.3	49.6	38.1	76.6
		sTNFR1 (Serum) / MCP-1 (Plasma)	1	0.6	0.506-0.694	55.6	65.8	43.5	75.8
		sTNFR1 (Serum) / sIL2Rα (Serum)	1	0.596	0.503-0.689	58.2	58	39	75
		sTNFR1 (Serum) / NGAL (Plasma)	1	0.576	0.486-0.666	48.1	65.8	40	72.8
		sTNFR1 (Serum) / IL-8 (Plasma)	1	0.576	0.486-0.666	63	55.3	40	75.9
		sTNFR2 (Serum) / IL-8 (Plasma)	1	0.575	0.484-0.666	61.1	57.9	40.7	75.9
		sTNFR1 (Serum) / IP-10 (Serum)	1	0.572	0.482-0.661	72.7	44.9	38.1	77.9
		sTNFR1 (Serum) / TNFα (Plasma)	1	0.567	0.475-0.66	50	61.4	38	72.2
		sTNFR2 (Serum) / IP-10 (Serum)	1	0.565	0.474-0.657	54.5	61	39.5	74.2
		sTNFR2 (Serum) / TNFα (Plasma)	1	0.563	0.473-0.654	55.6	59.6	39.5	73.9
		sTNFR2 (Serum) / MCP-1 (Plasma)	1	0.562	0.468-0.656	51.9	63.2	40	73.5
		sTNFR2 (Serum) / IL-6 (Plasma)	1	0.535	0.446-0.624	53.7	60.5	39.2	73.4
		sTNFR1 (Serum) / IL-6 (Plasma)	1	0.524	0.434-0.614	59.3	46.5	34.4	70.7
		sTNFR1 (Serum) / IL-12p40 (Serum)	1	0.524	0.432-0.615	56.4	52.5	35.6	72.1
		sTNFR2 (Serum) / IL-12p40 (Serum)	1	0.52	0.431-0.609	60	50.8	36.3	73.2
		sTNFR1 (Serum) / Midkine (Serum)	1	0.52	0.414-0.626	70.7	45.3	38.2	76.5
		sTNFR2 (Serum) / MIP-1α (Plasma)	1	0.519	0.426-0.611	59.3	47.4	34.8	71.1
		sTNFR2 (Serum) / NGAL (Plasma)	1	0.515	0.42-0.61	51.9	57	36.4	71.4
		sTNFR2 (Serum) / Midkine (Serum)	1	0.508	0.399-0.617	51.2	54.7	35	70.1
		sTNFR1 (Serum) / MIP-1α (Plasma)	1	0.482	0.386-0.577	50	54.4	34.2	69.7
Post-operative	Lasso	IL-1Ra (Urine) / VEGF (Plasma) + sTNFR2 (Urine) / H-FABP (Serum) + sTNFR2 (Serum) / sIL2Rα (Serum) + sTNFR2 (Serum) / MC-P1 (Plasma) + sTNFR2 (Serum) / IP-10 (Serum)	5	0.837	0.768-0.906	74.4	78.8	64	85.9
		IL-1Ra (Urine) / VEGF (Plasma) + sTNFR2 (Urine) / H-FABP (Serum) + sTNFR2 (Serum) / sIL2Rα (Serum) + sTNFR2 (Serum) / IP-10 (Serum)	4	0.829	0.758-0.9	74.4	78.8	64	85.9
		IL-1Ra (Urine) / VEGF (Plasma) + sTNFR2 (Urine) / H-FABP (Serum) + sTNFR2 (Serum) / sIL2Rα (Serum)	3	0.813	0.74-0.886	76.7	71.8	57.9	85.9
		sTNFR2 (Urine) / H-FABP (Serum) + sTNFR2 (Serum) / sIL2Rα (Serum)	2	0.764	0.685-0.842	80	65.2	52.9	87
	Urine anti-inflammatory / Urine proinflammatory	sTNFR1 (Urine) / IP-10 (Urine)	1	0.59	0.498-0.682	65.4	50.9	39.5	75
		sTNFR1 (Urine) / IL-12p40 (Urine)	1	0.574	0.477-0.67	53.8	62.3	41.2	73.3
		sTNFR2 (Urine) / IP-10 (Urine)	1	0.567	0.474-0.661	65.4	48.1	38.2	73.9
		sTNFR2 (Urine) / IL-12p40 (Urine)	1	0.546	0.449-0.643	63.5	53.8	40.2	75
		sTNFR2 (Urine) / NGAL (Urine)	1	0.542	0.444-0.64	56	55.4	38.4	71.8
		IL-1Ra (Urine) / NGAL (Urine)	1	0.53	0.431-0.629	46.2	59.4	36.9	68.2
		IL-1Ra (Urine) / IL-12p40 (Urine)	1	0.522	0.422-0.622	64	46.5	37.2	72.3
		sTNFR1 (Urine) / NGAL (Urine)	1	0.494	0.396-0.593	48	61.4	38.1	70.5
		IL-1Ra (Urine) / IP-10 (Urine)	1	0.459	0.36-0.559	52	53.5	35.6	69.2
	Urine anti-inflammatory / Blood proinflammatory	sTNFR2 (Urine) / NGAL (Plasma)	1	0.613	0.522-0.704	70	51.5	42.7	76.9
		sTNFR1 (Urine) / IP-10 (Serum)	1	0.598	0.5-0.696	75.6	47.3	41	80
		sTNFR2 (Urine) / IL-6 (Plasma)	1	0.596	0.5-0.691	50	70.1	46.3	73.1
		IL-1Ra (Urine) / IL-6 (Plasma)	1	0.593	0.492-0.693	61.2	59.8	44.8	74.3
		IL-1Ra (Urine) / NGAL (Plasma)	1	0.59	0.491-0.689	57.1	56.5	41.2	71.2
		IL-1Ra (Urine) / Midkine (Serum)	1	0.568	0.459-0.678	58.5	57.1	42.1	72.1
		sTNFR2 (Urine) / Midkine (Serum)	1	0.567	0.463-0.672	55	58.8	40	72.3
		sTNFR1 (Urine) / sIL2Rα (Serum)	1	0.56	0.455-0.665	53.3	58.7	38.7	72
		sTNFR1 (Urine) / MCP-1 (Plasma)	1	0.56	0.462-0.657	54	56.7	39.1	70.5
		sTNFR2 (Urine) / IP-10 (Serum)	1	0.558	0.458-0.658	60	51.6	37.5	72.7
		sTNFR1 (Urine) / IL-6 (Plasma)	1	0.555	0.456-0.654	52	57.7	38.8	70
		sTNFR1 (Urine) / TNFα (Plasma)	1	0.553	0.455-0.652	50	64.9	42.4	71.6
		sTNFR1 (Urine) / IL-8 (Plasma)	1	0.551	0.452-0.65	70	44.3	39.3	74.1
		sTNFR1 (Urine) / IL-12p40 (Serum)	1	0.547	0.443-0.651	53.3	54.8	36.4	70.8
		sTNFR1 (Urine) / Midkine (Serum)	1	0.546	0.442-0.65	65	47.5	38.2	73.1
		sTNFR1 (Urine) / NGAL (Plasma)	1	0.544	0.449-0.64	58	52.6	38.7	70.8
		IL-1Ra (Urine) / MIP-1α (Plasma)	1	0.544	0.446-0.642	42.9	70.7	43.8	69.9
		IL-1Ra (Urine) / IL-12p40 (Serum)	1	0.543	0.434-0.652	56.8	55.7	39.1	72.1
		IL-1Ra (Urine) / MCP-1 (Plasma)	1	0.533	0.433-0.633	49	58.7	38.7	68.4
		sTNFR1 (Urine) / MIP-1α (Plasma)	1	0.526	0.426-0.625	58	51.5	38.2	70.4
		IL-1Ra (Urine) / IL-8 (Plasma)	1	0.524	0.424-0.623	63.3	47.8	39.2	71
		IL-1Ra (Urine) / TNFα (Plasma)	1	0.521	0.42-0.622	57.1	48.9	37.3	68.2
		sTNFR2 (Urine) / MIP-1α (Plasma)	1	0.517	0.419-0.615	54	54.6	38	69.7
		IL-1Ra (Urine) / sIL2Rα (Serum)	1	0.517	0.411-0.623	65.9	49.4	39.7	74.1
		sTNFR2 (Urine) / IL-12p40 (Serum)	1	0.515	0.41-0.62	55.6	52.7	36.2	71
		IL-1Ra (Urine) / IP-10 (Serum)	1	0.514	0.408-0.62	47.7	61.4	38.2	70.1
		sTNFR2 (Urine) / TNFα (Plasma)	1	0.502	0.405-0.6	56	50.5	36.8	69
		sTNFR2 (Urine) / IL-8 (Plasma)	1	0.497	0.397-0.597	56	50.5	36.8	69
		sTNFR2 (Urine) / MCP-1 (Plasma)	1	0.496	0.397-0.596	60	46.4	36.6	69.2
		sTNFR2 (Urine) / sIL2Rα (Serum)	1	0.477	0.37-0.584	60	50	37	71.9
	Urine anti-inflammatory / Blood hypoperfusion	sTNFR2 (Urine) / H-FABP (Serum)	1	0.705	0.62-0.79	65.2	71.1	51.7	81.2
		sTNFR1 (Urine) / H-FABP (Serum)	1	0.674	0.584-0.764	63	66	46.8	79
		sTNFR1 (Urine) / VEGF (Plasma)	1	0.661	0.567-0.755	72	60.8	48.6	80.8
		IL-1Ra (Urine) / H-FABP (Serum)	1	0.65	0.554-0.746	54.3	68.5	46.3	75
		sTNFR2 (Urine) / VEGF (Plasma)	1	0.608	0.511-0.705	52	71.1	48.1	74.2
		IL-1Ra (Urine) / VEGF (Plasma)	1	0.47	0.37-0.57	51	54.3	37.3	67.6
	Urine anti-inflammatory / Blood anti-inflammatory	sTNFR2 (Urine) / sTNFR2 (Serum)	1	0.62	0.523-0.718	66.7	60.9	45.5	78.9
		IL-1Ra (Urine) / sTNFR2 (Serum)	1	0.608	0.506-0.711	68.2	49.4	40.5	75.4
		sTNFR1 (Urine) / sTNFR2 (Serum)	1	0.586	0.484-0.688	55.6	68.5	46.3	75.9
		sTNFR2 (Urine) / sTNFR1 (Serum)	1	0.578	0.478-0.678	73.3	48.9	41.3	78.9
		IL-1Ra (Urine) / sTNFR1 (Serum)	1	0.574	0.469-0.679	54.5	59.8	40.7	72.2
		sTNFR1 (Urine) / sTNFR1 (Serum)	1	0.523	0.423-0.624	57.8	55.4	38.8	72.9
	Blood anti-inflammatory / Blood proinflammatory	sTNFR2 (Serum) / IP-10 (Serum)	1	0.67	0.575-0.766	56.5	73.3	49.1	78.7
		sTNFR2 (Serum) / TNFα (Plasma)	1	0.657	0.561-0.753	60	67.3	45.8	78.6
		sTNFR2 (Serum) / MCP-1 (Plasma)	1	0.657	0.555-0.759	53.3	76.5	51.1	78.1
		sTNFR2 (Serum) / IL-8 (Plasma)	1	0.647	0.548-0.746	64.4	63.3	44.6	79.5
		sTNFR2 (Serum) / sIL2Rα (Serum)	1	0.645	0.55-0.74	60.9	57.4	39.4	76.3
		sTNFR1 (Serum) / IP-10 (Serum)	1	0.633	0.539-0.727	71.7	54.5	41.8	80.9
		sTNFR1 (Serum) / MCP-1 (Plasma)	1	0.631	0.534-0.729	57.8	67.3	44.8	77.6
		sTNFR2 (Serum) / IL-12p40 (Serum)	1	0.621	0.525-0.716	69.6	49.5	38.6	78.1
		sTNFR2 (Serum) / MIP-1α (Plasma)	1	0.62	0.523-0.717	60	60.2	40.9	76.6
		sTNFR1 (Serum) / TNFα (Plasma)	1	0.619	0.521-0.717	64.4	60.2	42.6	78.7
		sTNFR1 (Serum) / IL-8 (Plasma)	1	0.617	0.518-0.716	60	62.2	42.2	77.2
		sTNFR1 (Serum) / NGAL (Plasma)	1	0.599	0.503-0.695	48.9	70.4	43.1	75
		sTNFR1 (Serum) / sIL2Rα (Serum)	1	0.596	0.498-0.695	58.7	62.4	41.5	76.8
		sTNFR1 (Serum) / MIP-1α (Plasma)	1	0.584	0.486-0.682	68.9	52	39.7	78.5
		sTNFR1 (Serum) / IL-12p40 (Serum)	1	0.579	0.479-0.68	63	52.5	37.7	75.7
		sTNFR1 (Serum) / Midkine (Serum)	1	0.547	0.444-0.651	61	52.3	37.9	73.8
		sTNFR1 (Serum) / IL-6 (Plasma)	1	0.522	0.421-0.623	62.2	44.9	34.1	72.1
		sTNFR2 (Serum) / Midkine (Serum)	1	0.517	0.408-0.626	56.1	51.2	35.4	71
		sTNFR2 (Serum) / IL-6 (Plasma)	1	0.506	0.408-0.604	53.3	53.1	34.3	71.2
		sTNFR2 (Serum) / NGAL (Plasma)	1	0.499	0.398-0.6	51.1	53.1	33.3	70.3
